# Supplementary material for: The triclinic form of dipotassium cobalt(II) bis­(dihydrogendiphosphate) dihydrate
Source: Acta Crystallogr Sect E Struct Rep Online. 2011 May 20;67(Pt 6):i37–8. doi: 10.1107/S1600536811016345 (PMC3120459; doi:10.1107/S1600536811016345)
Supplement: Supplementary file 1 [file e-67-00i37-sup1.cif]

##############################################################################
#                                                                            #
# This CIF contains the data in a paper accepted for publication in          #
# Acta Crystallographica Section E. It conforms to the requirements of       #
# Notes for Authors for Acta Crystallographica Section E, and has been       #
# peer reviewed under the auspices of the IUCr Commission on Journals.       #
#                                                                            #
# Full details of the Crystallographic Information File format               #
# are given in the paper "The Crystallographic Information File (CIF):       #
# a New Standard Archive File for Crystallography" by S. R. Hall, F. H.      #
# Allen and I. D. Brown [Acta Cryst. (1991), A47, 655-685].                  #
#                                                                            #
# The current version of the core CIF dictionary is obtainable from          #
# ftp://ftp.iucr.org/pub/cif_core.dic.                                       #
#                                                                            #
# Software is freely available for graphical display of the structure(s)     #
# in this CIF. For information consult the CIF software page                 #
# http://www.iucr.org/resources/cif/software.                                #
#                                                                            #
# This file may be used for bona fide research purposes within the           #
# scientific community so long as proper attribution is given to the journal # 
# article from which it was obtained.                                        #
#                                                                            #
##############################################################################
data_global
_audit_creation_method     'Jana2000 Version : 04/11/2005'
_journal_date_recd_electronic     2011-04-13
_journal_date_accepted     2011-04-29
_journal_name_full     'Acta Crystallographica, Section E'
_journal_year     2011
_journal_volume     67
_journal_issue      6
_journal_page_first     i37
_journal_page_last     i38
_journal_paper_category     QI
_journal_coeditor_code     WM2482
_publ_contact_author_name     'Dr. Brahim El Bali'
_publ_contact_author_address
;
Laboratory of Mineral Solid and Analytical Chemistry
Department of Chemistry
Faculty of Sciences
Po Box 717
60000 Oujda
Morocco
;
_publ_contact_author_email     b.elbali@fso.ump.ma
_publ_contact_author_fax     '0021256500603'
_publ_contact_author_phone     '0021256500601'
_publ_section_title
;
The triclinic form of dipotassium cobalt(II) bis(dihydrogendiphosphate)
dihydrate
;
loop_
    _publ_author_name
    _publ_author_address
    'Lamhamdi, Abdellatif'
;
Laboratory of Mineral Solid and Analytical Chemistry (LCSMA)
Department of Chemistry
Faculty of Sciences
University Mohamed I
PO Box 717
60000 Oujda
Morocco
;
    'Essehli, Rachid'
;
Laboratory of Mineral Solid and Analytical Chemistry (LCSMA)
Department of Chemistry
Faculty of Sciences
University Mohamed I
PO Box 717
60000 Oujda
Morocco
;
    'El Bali, Brahim'
;
Laboratory of Mineral Solid and Analytical Chemistry (LCSMA)
Department of Chemistry
Faculty of Sciences
University Mohamed I
PO Box 717
60000 Oujda
Morocco
;
    'Du\<sek, Michal'
;
Institute of Physics of the ASCR,
v.v.i., Na Slovance 2, 182 21 Praha 8,
Czech Republic
;
    'Fejfarov\'a, Karla'
;
Institute of Physics of the ASCR,
v.v.i., Na Slovance 2, 182 21 Praha 8,
Czech Republic
;
data_I
_chemical_name_systematic
;
dipotassium cobalt(II) bis(dihydrogendiphosphate) dihydrate
;
_chemical_name_common
                  'Dipotassium cobalt(II) bis(dihydrogen-diphosphate) dihydrate'
_chemical_formula_moiety     ?
_chemical_formula_sum     'Co1 H8 K2 O16 P4'
_chemical_formula_structural     'K2 Co (H2P2O7)2 2H2O'
_chemical_formula_analytical     ?
_chemical_formula_iupac     'K2 Co (H2 P2 O7)2, 2H2 O'
_chemical_formula_weight     525.1
_chemical_melting_point     ?
_symmetry_cell_setting     triclinic
_symmetry_space_group_name_H-M     'P -1'
_symmetry_space_group_name_Hall     '-P 1'
loop_
    _symmetry_equiv_pos_site_id
    _symmetry_equiv_pos_as_xyz
    1 x,y,z
    2 -x,-y,-z
_cell_length_a     6.8737(14)
_cell_length_b     7.3565(11)
_cell_length_c     7.6141(14)
_cell_angle_alpha     80.740(14)
_cell_angle_beta     72.397(17)
_cell_angle_gamma     83.484(14)
_cell_volume     361.35(12)
_cell_formula_units_Z     1
_cell_measurement_reflns_used     4546
_cell_measurement_theta_min     3.12
_cell_measurement_theta_max     26.55
_cell_measurement_temperature     292
_cell_special_details     ?
_exptl_crystal_description     prism
_exptl_crystal_colour     pink
_exptl_crystal_size_max     0.158
_exptl_crystal_size_mid     0.106
_exptl_crystal_size_min     0.031
_exptl_crystal_density_diffrn     2.4122
_exptl_crystal_density_meas     ?
_exptl_crystal_density_method     'not measured'
_exptl_crystal_F_000     261
_exptl_absorpt_coefficient_mu     2.29
_exptl_absorpt_correction_type     analytical
_exptl_absorpt_process_details
;
based on the crystal shape (CrysAlis RED; Oxford Diffraction, 2004)
;
_exptl_absorpt_correction_T_min     0.64815
_exptl_absorpt_correction_T_max     0.83810
_exptl_special_details
;
;
_diffrn_ambient_temperature     292
_diffrn_radiation_type     'Mo K\a'
_diffrn_radiation_wavelength     0.71069
_diffrn_radiation_source     'Mo X-ray tube'
_diffrn_radiation_monochromator     graphite
_diffrn_measurement_device_type
     'Oxford Diffraction Xcalibur diffractometer with a Sapphire 2 CCD detector'
_diffrn_measurement_method     'Rotation method data acquisition using \w'
_diffrn_detector_area_resol_mean     8.3438
_diffrn_reflns_number     4546
_diffrn_reflns_av_R_equivalents     0.0541
_diffrn_reflns_av_sigmaI/netI     0.0425
_diffrn_reflns_theta_min     3.12
_diffrn_reflns_theta_max     26.55
_diffrn_reflns_theta_full     26.55
_diffrn_measured_fraction_theta_max     ?
_diffrn_measured_fraction_theta_full     0.99
_diffrn_reflns_limit_h_min     -8
_diffrn_reflns_limit_h_max     8
_diffrn_reflns_limit_k_min     -9
_diffrn_reflns_limit_k_max     9
_diffrn_reflns_limit_l_min     -9
_diffrn_reflns_limit_l_max     9
_diffrn_reflns_reduction_process
; Integration of the CCD images was done by program Crysalis RED
(Oxford Diffraction, 2004). The same program was used for indexing of the
crystal shape, its refinement and absorption correction.
;
_refine_special_details
;
The hydrogen atoms were localized from the difference Fourier map. Their
coordinates were refined independently. The isotropic temperature parameters
of hydrogen atoms were calculated as 1.2*<i>U</i>~eq~ of the parent atom.
;
_reflns_number_total     1489
_reflns_number_gt     1013
_reflns_threshold_expression     I>3\s(I)
_refine_ls_structure_factor_coef     Fsqd
_refine_ls_R_factor_all     0.0547
_refine_ls_R_factor_gt     0.0382
_refine_ls_wR_factor_gt     0.0846
_refine_ls_wR_factor_ref     0.0898
_refine_ls_goodness_of_fit_ref     1.17
_refine_ls_restrained_S_all     ?
_refine_ls_number_reflns     1489
_refine_ls_number_parameters     118
_refine_ls_number_restraints     0
_refine_ls_number_constraints     4
_refine_ls_hydrogen_treatment     refxyz
_refine_ls_weighting_scheme     sigma
_refine_ls_weighting_details     'w = 1/[\s^2^(I)+0.0016I^2^]'
_refine_ls_shift/su_max     0.0441
_refine_ls_shift/su_mean     0.0034
_refine_diff_density_max     0.47
_refine_diff_density_min     -0.45
_refine_ls_extinction_method     'none'
_refine_ls_extinction_coef     ?
loop_
    _atom_type_symbol
    _atom_type_scat_Cromer_Mann_a1
    _atom_type_scat_Cromer_Mann_a2
    _atom_type_scat_Cromer_Mann_a3
    _atom_type_scat_Cromer_Mann_a4
    _atom_type_scat_Cromer_Mann_b1
    _atom_type_scat_Cromer_Mann_b2
    _atom_type_scat_Cromer_Mann_b3
    _atom_type_scat_Cromer_Mann_b4
    _atom_type_scat_Cromer_Mann_c
    _atom_type_scat_dispersion_real
    _atom_type_scat_dispersion_imag
    _atom_type_scat_source
    H 0.493002 0.322912 0.140191 0.04081 10.5109 26.1257 3.14236 57.799702
                                                                        0.003038
                                                                           0.000
                                                                           0.000
                        'International Tables Vol C Tables  4.2.6.8 and 6.1.1.4'
    K 8.2186 7.4398 1.0519 0.8659 12.7949 0.7748 213.186996 41.684101 1.4228
                                                                           0.201
                                                                           0.249
                        'International Tables Vol C Tables  4.2.6.8 and 6.1.1.4'
    Co 12.2841 7.3409 4.0034 2.3488 4.2791 0.2784 13.5359 71.169197 1.0118 0.349
                                                                           0.972
                        'International Tables Vol C Tables  4.2.6.8 and 6.1.1.4'
    O 3.0485 2.2868 1.5463 0.867 13.2771 5.7011 0.3239 32.908901 0.2508 0.011
                                                                           0.006
                        'International Tables Vol C Tables  4.2.6.8 and 6.1.1.4'
    P 6.4345 4.1791 1.78 1.4908 1.9067 27.157 0.526 68.164497 1.1149 0.102 0.094
                        'International Tables Vol C Tables  4.2.6.8 and 6.1.1.4'
_computing_data_collection     'Crysalis CCD (Oxford Diffraction, 2004)'
_computing_cell_refinement     'Crysalis RED (Oxford Diffraction, 2004)'
_computing_data_reduction     'Crysalis RED (Oxford Diffraction, 2004)'
_computing_structure_solution     'SIR2002 (Burla <i>et al.</i>, 2003)'
_computing_structure_refinement
                                 'JANA2006 (Pet\<r\'i\<cek <i>et al.</i>, 2006)'
_computing_molecular_graphics     'DIAMOND (Brandenburg, 1999)'
_computing_publication_material
                                 'JANA2006 (Pet\<r\'i\<cek <i>et al.</i>, 2006)'
loop_
    _atom_site_type_symbol
    _atom_site_label
    _atom_site_fract_x
    _atom_site_fract_y
    _atom_site_fract_z
    _atom_site_U_iso_or_equiv
    _atom_site_adp_type
    _atom_site_calc_flag
    _atom_site_refinement_flags
    _atom_site_occupancy
    _atom_site_symmetry_multiplicity
    _atom_site_disorder_assembly
    _atom_site_disorder_group
    K K1 0.89288(17) 0.26574(14) 0.70307(15) 0.0365(4) Uani d . 1 2 . .
    Co Co1 0.5 0.5 0.5 0.0172(3) Uani d . 1 1 . .
    P P1 0.32488(16) 0.27153(14) 0.24623(14) 0.0181(4) Uani d . 1 2 . .
    P P2 0.75153(16) 0.18965(14) 0.24070(14) 0.0177(4) Uani d . 1 2 . .
    O O1 0.5649(4) 0.2309(4) 0.1518(4) 0.0242(11) Uani d . 1 2 . .
    O O2 0.2951(4) 0.3930(4) 0.3932(4) 0.0213(10) Uani d . 1 2 . .
    O O3 0.2401(4) 0.3486(4) 0.0882(4) 0.0241(10) Uani d . 1 2 . .
    O O4 0.2372(5) 0.0812(4) 0.3353(4) 0.0263(11) Uani d . 1 2 . .
    H H1 0.252(7) 0.045(6) 0.437(6) 0.0316 Uiso d . 1 2 . .
    O O5 0.7435(4) 0.3267(4) 0.3681(4) 0.0231(10) Uani d . 1 2 . .
    O O6 0.9309(4) 0.2143(4) 0.0601(4) 0.0258(11) Uani d . 1 2 . .
    H H2 1.011(7) 0.252(7) 0.083(7) 0.0309 Uiso d . 1 2 . .
    O O7 0.7467(5) -0.0072(4) 0.3310(4) 0.0283(11) Uani d . 1 2 . .
    O O8 0.5496(5) 0.7064(4) 0.2702(4) 0.0274(12) Uani d . 1 2 . .
    H H3 0.602(8) 0.692(7) 0.176(7) 0.0329 Uiso d . 1 2 . .
    H H4 0.606(7) 0.790(7) 0.280(7) 0.0329 Uiso d . 1 2 . .
loop_
    _atom_site_aniso_label
    _atom_site_aniso_U_11
    _atom_site_aniso_U_22
    _atom_site_aniso_U_33
    _atom_site_aniso_U_12
    _atom_site_aniso_U_13
    _atom_site_aniso_U_23
    _atom_site_aniso_type_symbol
    K1 0.0433(6) 0.0353(6) 0.0362(6) 0.0096(5) -0.0215(5) -0.0093(5) K
    Co1 0.0201(4) 0.0177(4) 0.0175(4) 0.0005(3) -0.0093(3) -0.0069(3) Co
    P1 0.0183(5) 0.0215(6) 0.0184(5) -0.0008(4) -0.0095(4) -0.0062(4) P
    P2 0.0193(5) 0.0204(6) 0.0166(5) 0.0009(4) -0.0084(4) -0.0068(4) P
    O1 0.0183(15) 0.0363(18) 0.0229(15) 0.0048(12) -0.0110(12) -0.0128(13) O
    O2 0.0212(15) 0.0236(15) 0.0238(15) -0.0009(12) -0.0095(12) -0.0110(12) O
    O3 0.0222(16) 0.0337(17) 0.0198(15) -0.0011(13) -0.0130(13) -0.0008(13) O
    O4 0.0359(18) 0.0235(16) 0.0238(17) -0.0081(13) -0.0143(15) -0.0005(13) O
    O5 0.0225(16) 0.0294(16) 0.0225(15) 0.0037(13) -0.0099(13) -0.0156(13) O
    O6 0.0215(17) 0.0403(19) 0.0180(15) -0.0081(14) -0.0039(13) -0.0105(14) O
    O7 0.0388(18) 0.0224(16) 0.0269(17) -0.0040(14) -0.0137(14) -0.0024(13) O
    O8 0.039(2) 0.0253(18) 0.0188(16) -0.0079(15) -0.0065(15) -0.0063(14) O
loop_
    _geom_bond_atom_site_label_1
    _geom_bond_atom_site_label_2
    _geom_bond_site_symmetry_1
    _geom_bond_site_symmetry_2
    _geom_bond_distance
    _geom_bond_publ_flag
    K1 O2 . 2_666 2.785(3) yes
    K1 O4 . 2_656 2.884(3) yes
    K1 O5 . . 2.979(3) yes
    K1 O6 . 1_556 2.771(4) yes
    K1 O7 . 2_756 2.919(3) yes
    K1 O8 . 2_666 2.972(4) yes
    Co1 O2 . . 2.101(3) yes
    Co1 O2 . 2_666 2.101(3) ?
    Co1 O5 . . 2.085(3) yes
    Co1 O5 . 2_666 2.085(3) ?
    Co1 O8 . . 2.094(3) yes
    Co1 O8 . 2_666 2.094(3) ?
    P1 O1 . . 1.602(3) y
    P1 O2 . . 1.495(3) y
    P1 O3 . . 1.496(3) y
    P1 O4 . . 1.556(3) y
    P2 O1 . . 1.602(3) y
    P2 O5 . . 1.493(3) y
    P2 O6 . . 1.546(3) y
    P2 O7 . . 1.499(3) y
    O4 H1 . . 0.81(5) no
    O6 H2 . . 0.72(6) no
loop_
    _geom_angle_atom_site_label_1
    _geom_angle_atom_site_label_2
    _geom_angle_atom_site_label_3
    _geom_angle_site_symmetry_1
    _geom_angle_site_symmetry_2
    _geom_angle_site_symmetry_3
    _geom_angle
    _geom_angle_publ_flag
    O2 K1 O4 2_666 . 2_656 123.43(10) no
    O2 K1 O5 2_666 . . 60.33(9) no
    O2 K1 O6 2_666 . 1_556 113.92(10) no
    O2 K1 O7 2_666 . 2_756 151.28(8) no
    O2 K1 O8 2_666 . 2_666 60.69(9) no
    O4 K1 O5 2_656 . . 72.55(9) no
    O4 K1 O6 2_656 . 1_556 104.16(10) no
    O4 K1 O7 2_656 . 2_756 74.58(9) no
    O4 K1 O8 2_656 . 2_666 68.68(9) no
    O5 K1 O6 . . 1_556 166.01(9) no
    O5 K1 O7 . . 2_756 113.42(9) no
    O5 K1 O8 . . 2_666 57.71(8) no
    O6 K1 O7 1_556 . 2_756 77.87(9) no
    O6 K1 O8 1_556 . 2_666 108.32(9) no
    O7 K1 O8 2_756 . 2_666 143.17(10) no
    O2 Co1 O2 . . 2_666 180 no
    O2 Co1 O5 . . . 92.27(11) no
    O2 Co1 O5 . . 2_666 87.73(11) no
    O2 Co1 O8 . . . 87.94(13) no
    O2 Co1 O8 . . 2_666 92.06(13) no
    O2 Co1 O2 2_666 . . 180 no
    O2 Co1 O5 2_666 . . 87.73(11) no
    O2 Co1 O5 2_666 . 2_666 92.27(11) no
    O2 Co1 O8 2_666 . . 92.06(13) no
    O2 Co1 O8 2_666 . 2_666 87.94(13) no
    O5 Co1 O5 . . 2_666 180 no
    O5 Co1 O8 . . . 93.19(11) no
    O5 Co1 O8 . . 2_666 86.81(11) no
    O5 Co1 O5 2_666 . . 180 no
    O5 Co1 O8 2_666 . . 86.81(11) no
    O5 Co1 O8 2_666 . 2_666 93.19(11) no
    O8 Co1 O8 2_666 . . 180 no
    O1 P1 O2 . . . 109.27(18) no
    O1 P1 O3 . . . 105.02(15) no
    O1 P1 O4 . . . 106.45(15) no
    O2 P1 O3 . . . 116.17(17) no
    O2 P1 O4 . . . 110.05(16) no
    O3 P1 O4 . . . 109.36(19) no
    O1 P2 O5 . . . 110.97(16) no
    O1 P2 O6 . . . 98.96(17) no
    O1 P2 O7 . . . 107.47(18) no
    O5 P2 O6 . . . 112.65(18) no
    O5 P2 O7 . . . 114.33(17) no
    O6 P2 O7 . . . 111.27(17) no
    P1 O1 P2 . . . 130.90(19) yes
    K1 O2 Co1 2_666 . . 95.37(10) no
    K1 O2 P1 2_666 . . 110.42(15) no
    Co1 O2 P1 . . . 132.80(16) no
    K1 O4 P1 2_656 . . 150.05(19) no
    P1 O4 H1 . . . 114(4) no
    K1 O5 Co1 . . . 90.21(10) no
    K1 O5 P2 . . . 127.17(15) no
    Co1 O5 P2 . . . 130.12(19) no
    K1 O6 P2 1_554 . . 125.12(18) no
    P2 O6 H2 . . . 107(4) no
    H3 O8 H4 . . . 101(5) no
loop_
    _geom_hbond_atom_site_label_D
    _geom_hbond_atom_site_label_H
    _geom_hbond_atom_site_label_A
    _geom_hbond_site_symmetry_A
    _geom_hbond_distance_DH
    _geom_hbond_distance_HA
    _geom_hbond_distance_DA
    _geom_hbond_angle_DHA
    O4 H1 O7 2_656 0.81(5) 1.75(5) 2.545(5) 169(5)
    O6 H2 O3 1_655 0.72(6) 1.82(6) 2.522(5) 168(5)
    O8 H3 O3 2_665 0.71(5) 2.03(5) 2.745(4) 178(6)
    O8 H4 O7 1_565 0.79(5) 2.01(6) 2.798(5) 175(5)
