# Supplementary material for: The triclinic form of dipotassium cobalt(II) bis­(dihydrogendiphosphate) dihydrate
Source: Acta Crystallogr Sect E Struct Rep Online. 2011 May 20;67(Pt 6):i37–8. doi: 10.1107/S1600536811016345 (PMC3120459; doi:10.1107/S1600536811016345)
Supplement: Supplementary file 2 [file e-67-00i37-Isup2.hkl]

#
# h,k,l, Fc-squared, Fo-squared, sigma(Fo-squared) and status flag
#
data_I
_shelx_title                             'B95-3'
_shelx_refln_list_code                   4
_shelx_F_calc_maximum                    93.24
_exptl_crystal_F_000                     261
_reflns_d_resolution_high                0.7950

loop_
 _symmetry_equiv_pos_as_xyz
 'x, y, z'
 '-x, -y, -z'

_cell_length_a                           6.8737(14)
_cell_length_b                           7.3565(11)
_cell_length_c                           7.6141(14)
_cell_angle_alpha                        80.740(14)
_cell_angle_beta                         72.397(17)
_cell_angle_gamma                        83.484(14)

_shelx_F_squared_multiplier              1.000

loop_
 _refln_index_h
 _refln_index_k
 _refln_index_l
 _refln_F_squared_calc
 _refln_F_squared_meas
 _refln_F_squared_sigma
 _refln_observed_status
   1   0   0      855.13      798.02     11.83 o
   2   0   0     1526.47     1604.04      9.83 o
   3   0   0      107.60      100.71      6.14 o
   4   0   0     1593.55     1606.42     15.01 o
   5   0   0     1215.07     1329.27     16.42 o
   6   0   0      207.30      184.43     14.16 o
   7   0   0       46.72       39.68     13.97 <
   8   0   0       80.23       67.00     19.68 o
  -8   1   0        9.59       10.83     11.80 <
  -7   1   0      718.77      780.22     27.38 o
  -6   1   0      217.08      215.41     15.88 o
  -5   1   0        2.96        5.99      5.39 <
  -4   1   0        9.39        7.60      4.75 <
  -3   1   0       94.93      125.67      5.97 o
  -2   1   0     7010.19     6955.39     17.38 o
  -1   1   0      425.46      406.17      4.22 o
   1   1   0     1893.10     1660.60      7.11 o
   2   1   0      519.48      518.01      8.97 o
   3   1   0     1152.65     1166.99     11.16 o
   4   1   0       78.37       73.19      7.63 o
   5   1   0     1493.98     1570.97     17.52 o
   6   1   0      314.08      300.50     15.39 o
   7   1   0      295.14      284.14     26.74 o
   8   1   0        0.39        7.57     14.66 <
  -7   2   0       59.55       49.37     15.42 o
  -6   2   0      380.31      416.12     22.43 o
  -5   2   0        5.42       13.74      9.06 <
  -4   2   0      396.96      406.34     13.76 o
  -3   2   0      172.86      176.56      7.00 o
  -2   2   0      642.44      642.58      7.65 o
  -1   2   0     2178.81     2251.03     14.53 o
   0   2   0     5174.79     4276.06     18.65 o
   1   2   0        1.19        2.70      1.59 <
   2   2   0       34.29       41.06      4.82 o
   3   2   0      669.96      673.97     10.49 o
   4   2   0      896.78      958.81     14.46 o
   5   2   0      184.07      187.32     14.89 o
   6   2   0      169.69      144.70     15.06 o
   7   2   0       26.35       26.12     14.16 <
   8   2   0       65.06       51.80     21.92 <
  -7   3   0       70.22       63.33     18.48 o
  -6   3   0       66.45       51.04     15.21 o
  -5   3   0      437.08      435.82     18.80 o
  -4   3   0      220.79      222.61     11.92 o
  -3   3   0      508.08      534.38      8.94 o
  -2   3   0        0.17        6.65      3.35 <
  -1   3   0     2036.77     2221.39     14.58 o
   0   3   0      109.61      149.16      7.13 o
   1   3   0      558.85      578.75      6.91 o
   2   3   0     4348.19     4587.92     16.65 o
   3   3   0      323.44      330.43      8.73 o
   4   3   0      104.79      100.72     10.19 o
   5   3   0      255.52      235.91     17.19 o
   6   3   0        3.29        5.38      7.46 <
   7   3   0      651.03      656.21     24.59 o
  -7   4   0       49.25       42.81     17.50 <
  -6   4   0      107.95      104.06     18.59 o
  -5   4   0       63.45       57.26     11.98 o
  -4   4   0       58.94       47.54      8.91 o
  -3   4   0      578.12      564.35     11.49 o
  -2   4   0      271.60      242.60      8.76 o
  -1   4   0      181.64      177.97      6.91 o
   0   4   0     2842.48     2608.65     21.91 o
   1   4   0     1644.99     1835.36     18.81 o
   2   4   0     1463.03     1443.53     12.39 o
   3   4   0        0.29        7.00      5.50 <
   4   4   0        0.41        6.32      6.34 <
   5   4   0     1299.92     1472.48     24.03 o
   6   4   0       45.56       44.89     14.01 o
   7   4   0       29.82       12.17     12.40 <
  -6   5   0      168.90      163.80     17.75 o
  -5   5   0      126.76      107.60     13.39 o
  -4   5   0       84.46       67.06     10.88 o
  -3   5   0       63.52       49.68      8.27 o
  -2   5   0     1648.73     1701.26     15.98 o
  -1   5   0      465.01      466.22     16.31 o
   0   5   0      150.28      126.96      9.71 o
   1   5   0      126.64      128.86      9.75 o
   2   5   0       29.16       16.97      7.84 <
   3   5   0     1017.79     1105.53     16.94 o
   4   5   0        4.56        7.34      5.69 <
   5   5   0      164.39      146.45     15.95 o
   6   5   0      364.38      367.79     23.00 o
   7   5   0        3.30        3.32     24.46 <
  -5   6   0        3.59        7.44     12.88 <
  -4   6   0      676.94      688.35     30.99 o
  -3   6   0      105.46       97.46     14.32 o
  -2   6   0      129.50      127.64     14.34 o
  -1   6   0      442.47      451.66     20.28 o
   0   6   0        7.80        6.36      6.17 <
   1   6   0       27.56       20.35      8.26 <
   2   6   0      107.88      106.60     14.71 o
   3   6   0      196.49      193.46     16.25 o
   4   6   0      633.97      756.99     29.90 o
   5   6   0       32.29       22.11     20.26 <
   6   6   0        6.54        5.15     19.36 <
  -4   7   0      498.96      501.52     31.01 o
  -3   7   0      934.23      986.86     27.16 o
  -2   7   0       23.43       21.20     10.50 <
  -1   7   0       31.67       22.97     10.49 <
   0   7   0       25.21       22.42     10.63 <
   1   7   0      369.45      346.20     16.55 o
   2   7   0      211.90      220.96     15.81 o
   3   7   0       24.00       14.21     10.21 <
   4   7   0       90.94       82.73     22.63 o
   5   7   0        6.43        3.97     20.30 <
  -3   8   0       42.70       46.61     16.67 <
  -2   8   0        0.26        3.63      8.20 <
  -1   8   0        0.29        6.30      9.05 <
   0   8   0       72.09       53.76     15.07 o
   1   8   0      147.60      179.17     17.91 o
   2   8   0      514.08      609.38     24.25 o
   3   8   0        8.04       11.04     10.37 <
   0   9   0      197.09      217.51     29.49 o
   1   9   0        3.16        6.59     13.82 <
  -3  -8   1       48.39       61.38     26.28 <
  -2  -8   1      126.64      121.31     19.24 o
  -1  -8   1      196.61      201.24     18.23 o
   0  -8   1      174.66      189.59     18.38 o
   1  -8   1      155.91      178.47     18.80 o
   2  -8   1       69.31       66.11     18.79 o
   3  -8   1      494.06      588.09     33.36 o
  -4  -7   1      325.26      314.21     30.53 o
  -3  -7   1       47.00       48.24     21.14 <
  -2  -7   1       27.75       27.59     11.07 <
  -1  -7   1        7.85       14.64      8.81 <
   0  -7   1       53.64       50.50     10.35 o
   1  -7   1       36.22       39.20     10.22 o
   2  -7   1        0.27        4.32      7.83 <
   3  -7   1      469.99      505.20     24.82 o
   4  -7   1        1.83        5.61     12.39 <
  -5  -6   1       28.33       11.88     20.09 <
  -4  -6   1       31.10       28.41     13.91 <
  -3  -6   1      125.07      113.22     24.26 o
  -2  -6   1      134.72      163.75     16.92 o
  -1  -6   1       28.08       18.52      8.24 <
   0  -6   1       39.11       28.78      8.25 o
   1  -6   1     1480.63     1582.02     19.49 o
   2  -6   1      107.88      105.29     13.34 o
   3  -6   1      159.05      157.42     16.09 o
   4  -6   1       10.38       16.06     13.11 <
   5  -6   1       31.76       24.03     16.10 <
  -6  -5   1      144.14      122.49     35.71 o
  -5  -5   1       27.57       23.80     22.15 <
  -4  -5   1       12.64       22.57     15.78 <
  -3  -5   1       11.78       26.04     14.61 <
  -2  -5   1      165.00      150.03     14.13 o
  -1  -5   1     1595.40     1456.48     20.77 o
   0  -5   1      144.37      152.12     11.03 o
   1  -5   1       19.25       15.29      5.92 <
   2  -5   1      627.64      612.63     17.21 o
   3  -5   1       33.91       35.75      8.31 o
   4  -5   1      316.46      319.11     14.80 o
   5  -5   1       27.04       21.79      8.77 <
   6  -5   1      151.43      141.62     16.43 o
  -7  -4   1       91.92       65.67     19.77 o
  -6  -4   1        4.82        3.75      8.26 <
  -5  -4   1      144.39      122.25     16.25 o
  -4  -4   1       30.74       24.16      9.02 <
  -3  -4   1     1256.85     1359.87     16.71 o
  -2  -4   1      149.07      140.92      7.61 o
  -1  -4   1       12.21        4.42      2.97 <
   0  -4   1      794.74      763.47     13.98 o
   1  -4   1      266.52      272.37      6.44 o
   2  -4   1      623.21      631.60      8.60 o
   3  -4   1      255.42      269.23      9.67 o
   4  -4   1      724.22      750.53     14.33 o
   5  -4   1      957.80     1037.67     19.38 o
   6  -4   1       94.67       77.62     12.51 o
   7  -4   1        8.13       17.97     12.83 <
  -7  -3   1      104.22      105.39     20.23 o
  -6  -3   1        1.95        6.25      7.81 <
  -5  -3   1       57.91       52.44     14.71 o
  -4  -3   1      296.92      295.57     15.14 o
  -3  -3   1     2507.05     2707.85     21.31 o
  -2  -3   1      864.48      842.34     11.01 o
  -1  -3   1      620.15      592.25      7.92 o
   0  -3   1       83.50       64.91      5.32 o
   1  -3   1      870.40      829.62      7.23 o
   2  -3   1      462.17      434.45      6.71 o
   3  -3   1      578.41      593.03     11.02 o
   4  -3   1      102.39       93.34      9.20 o
   5  -3   1       92.56       87.94     11.10 o
   6  -3   1       65.78       57.42     18.88 o
   7  -3   1        3.12        6.67     11.05 <
  -7  -2   1       23.10       18.35     12.68 <
  -6  -2   1       27.45       26.41     12.81 <
  -5  -2   1     2013.69     2142.92     32.24 o
  -4  -2   1     1679.08     1816.54     22.47 o
  -3  -2   1      207.60      189.75     11.44 o
  -2  -2   1      269.66      234.04      7.68 o
  -1  -2   1     1062.83      982.53      8.54 o
   0  -2   1      875.78      872.66      7.22 o
   1  -2   1      355.81      348.74      4.32 o
   2  -2   1        4.78        4.22      2.57 <
   3  -2   1      333.20      350.05     11.46 o
   4  -2   1      155.35      145.74     12.06 o
   5  -2   1      511.50      516.90     15.98 o
   6  -2   1      701.14      783.17     20.60 o
   7  -2   1      316.36      326.35     24.56 o
   8  -2   1        6.74       13.24     13.57 <
  -7  -1   1        0.69        7.24     11.56 <
  -6  -1   1      121.13      113.10     14.83 o
  -5  -1   1      222.22      233.30     13.95 o
  -4  -1   1      995.51      984.47     14.81 o
  -3  -1   1     1242.81     1265.42     13.71 o
  -2  -1   1      835.57      837.34     11.68 o
  -1  -1   1     4916.70     4930.31     17.41 o
   0  -1   1     4426.91     4355.08     13.64 o
   1  -1   1      712.73      644.68      4.51 o
   2  -1   1      433.56      427.37      7.17 o
   3  -1   1       14.02       23.53      4.53 o
   4  -1   1     2441.46     2606.69     20.02 o
   5  -1   1      230.24      210.13     12.35 o
   6  -1   1       66.52       57.99     11.97 o
   7  -1   1      209.10      215.27     19.11 o
   8  -1   1        0.19       12.45     14.62 <
  -7   0   1      171.34      156.33     18.38 o
  -6   0   1      235.36      226.74     16.57 o
  -5   0   1      175.41      155.28     11.53 o
  -4   0   1      109.81      109.15     10.05 o
  -3   0   1      764.55      707.98     10.98 o
  -2   0   1      494.23      503.33      8.09 o
  -1   0   1     1324.81     1332.72      9.95 o
   1   0   1      341.89      356.58      6.76 o
   2   0   1      239.60      222.03      4.88 o
   3   0   1       13.42       11.73      3.71 o
   4   0   1     2819.15     2907.81     20.11 o
   5   0   1     3218.30     3137.06     26.90 o
   6   0   1       26.78       22.76      8.99 <
   7   0   1       49.82       41.23     11.93 o
   8   0   1        5.78       21.03     17.74 <
  -7   1   1       40.27       31.34     12.84 <
  -6   1   1      196.85      189.62     19.71 o
  -5   1   1      552.16      523.95     14.46 o
  -4   1   1      730.66      718.04     13.92 o
  -3   1   1     1848.32     1900.45     16.32 o
  -2   1   1     8256.58     8692.77     27.12 o
  -1   1   1      252.62      242.15      5.91 o
   0   1   1      627.23      704.57      7.14 o
   1   1   1      367.27      389.06      3.94 o
   2   1   1     7073.09     6817.62     29.16 o
   3   1   1     1642.97     1506.75     15.27 o
   4   1   1      169.12      157.77     10.00 o
   5   1   1      168.79      214.02     15.05 o
   6   1   1      139.32      134.13     14.01 o
   7   1   1        2.37        6.63      7.46 <
   8   1   1       44.31       38.69     20.00 <
  -7   2   1       53.11       46.15     15.97 <
  -6   2   1       38.78       30.68     11.73 <
  -5   2   1      420.71      402.95     14.28 o
  -4   2   1     1998.50     2224.31     21.11 o
  -3   2   1      360.80      389.95     10.85 o
  -2   2   1     2250.21     2549.22     19.65 o
  -1   2   1       43.88       56.78      5.18 o
   0   2   1     3364.19     3233.47     14.43 o
   1   2   1     2467.51     2659.31      9.29 o
   2   2   1        0.40        6.33      3.19 <
   3   2   1     1043.18     1001.25     13.40 o
   4   2   1       12.14        8.63      6.22 <
   5   2   1      157.65      128.48     13.07 o
   6   2   1       18.00        8.76      6.75 <
   7   2   1      148.29      135.11     16.07 o
   8   2   1      281.06      244.43     29.15 o
  -7   3   1      102.62       90.78     19.12 o
  -6   3   1      419.01      406.33     20.01 o
  -5   3   1       14.56       14.51      9.47 <
  -4   3   1      408.16      447.84     14.23 o
  -3   3   1       24.33       22.34      6.68 o
  -2   3   1      139.94      132.34      8.39 o
  -1   3   1     1021.65     1147.66     12.59 o
   0   3   1       45.44       57.17      5.33 o
   1   3   1     2744.54     2323.37     11.10 o
   2   3   1       90.30       89.72      5.31 o
   3   3   1       21.59       25.45      6.73 o
   4   3   1      145.22      148.70     11.78 o
   5   3   1       94.05      104.64     13.54 o
   6   3   1      345.19      336.52     17.45 o
   7   3   1       59.04       51.16     12.89 o
   8   3   1       20.04        6.02     16.87 <
  -6   4   1      540.15      533.03     24.82 o
  -5   4   1        4.77        7.19      7.87 <
  -4   4   1      202.41      187.98     14.34 o
  -3   4   1      397.21      383.00     11.88 o
  -2   4   1       38.16       36.49      6.92 o
  -1   4   1      815.51      788.44     10.55 o
   0   4   1        7.41        8.91      4.44 <
   1   4   1        0.83        2.88      2.55 <
   2   4   1      242.74      246.40      8.07 o
   3   4   1       20.65       22.88      6.37 o
   4   4   1      898.59      962.55     17.93 o
   5   4   1      463.57      529.34     17.06 o
   6   4   1      252.17      248.15     17.27 o
   7   4   1       69.90       54.20     16.51 o
  -6   5   1       86.15       86.21     18.71 o
  -5   5   1      442.31      423.71     18.58 o
  -4   5   1       40.00       23.98      8.42 <
  -3   5   1      146.97      138.15     10.19 o
  -2   5   1      201.90      201.00     10.35 o
  -1   5   1      767.01      773.96     12.26 o
   0   5   1      837.53      768.21     14.89 o
   1   5   1     1721.67     1903.22     19.33 o
   2   5   1      388.01      376.70      8.90 o
   3   5   1     2202.03     2490.34     18.46 o
   4   5   1      328.88      335.50     12.58 o
   5   5   1       17.41       20.19      9.82 <
   6   5   1       27.84       13.35     12.00 <
   7   5   1      290.95      264.32     24.23 o
  -5   6   1        1.03        2.47     12.70 <
  -4   6   1      784.44      798.62     30.06 o
  -3   6   1      602.30      632.65     28.64 o
  -2   6   1      326.16      271.92     20.76 o
  -1   6   1      572.53      494.35     18.80 o
   0   6   1      634.52      692.53     24.19 o
   1   6   1     2225.37     2562.07     27.66 o
   2   6   1      170.46      143.58     11.46 o
   3   6   1      144.95      150.13     14.70 o
   4   6   1        1.36       12.58      8.28 <
   5   6   1      153.32      110.66     27.44 o
   6   6   1        1.77        2.41     14.57 <
  -4   7   1      133.44      149.30     26.04 o
  -3   7   1        0.25        5.46     12.94 <
  -2   7   1       73.58       64.03     15.14 o
  -1   7   1       74.46       44.17     11.09 o
   0   7   1        9.39        5.07      6.09 <
   1   7   1     1223.62     1247.45     22.59 o
   2   7   1      286.46      300.72     16.39 o
   3   7   1        0.28        4.94      7.28 <
   4   7   1       62.83       52.04     16.77 o
   5   7   1        7.74        6.71     16.24 <
  -3   8   1        1.45        6.66     12.59 <
  -2   8   1        0.31        8.82     10.20 <
  -1   8   1      513.23      567.51     28.92 o
   0   8   1       12.87       13.34     10.88 <
   1   8   1        1.01        3.58     10.38 <
   2   8   1       42.60       61.46     16.05 o
   3   8   1       48.20       49.65     15.14 o
   4   8   1       43.26       42.34     16.58 <
  -1   9   1       51.97       31.77     13.52 <
   0   9   1      301.61      330.29     31.41 o
   1   9   1       50.07       45.76     25.97 <
   2   9   1       17.11       26.56     20.81 <
  -2  -8   2       61.33       70.31     21.90 o
  -1  -8   2        3.86       11.04      9.95 <
   0  -8   2       72.75       74.58     19.11 o
   1  -8   2      110.03      127.21     23.15 o
   2  -8   2      108.57      100.95     19.62 o
  -4  -7   2        0.82       10.81     16.62 <
  -3  -7   2      176.07      181.35     30.76 o
  -2  -7   2       94.83      102.90     21.79 o
  -1  -7   2        1.63        4.38      6.85 <
   0  -7   2      376.90      455.86     18.79 o
   1  -7   2      151.39      133.53     14.34 o
   2  -7   2      311.08      314.96     18.16 o
   3  -7   2       28.73       25.96     14.75 <
   4  -7   2       64.78       58.07     19.31 o
  -5  -6   2       16.08        7.50     21.45 <
  -4  -6   2        0.78        6.01      9.56 <
  -3  -6   2        1.80        9.23      9.24 <
  -2  -6   2      627.78      653.64     24.84 o
  -1  -6   2       34.62       44.63     12.11 o
   0  -6   2      304.97      312.21     15.32 o
   1  -6   2      159.60      145.72     11.62 o
   2  -6   2       12.55       21.58     11.79 <
   3  -6   2      219.24      207.55     17.29 o
   4  -6   2        0.62       15.39     12.85 <
   5  -6   2      164.60      145.15     25.08 o
  -6  -5   2       15.41       11.44     17.41 <
  -5  -5   2       15.40        6.91     15.95 <
  -4  -5   2      408.74      408.68     25.63 o
  -3  -5   2        0.30       12.21     11.81 <
  -2  -5   2        2.61       11.17     12.59 <
  -1  -5   2      462.24      484.25     17.20 o
   0  -5   2       20.44       19.40      7.14 <
   1  -5   2       16.05       13.24      6.88 <
   2  -5   2      192.16      176.17     11.12 o
   3  -5   2      859.64      747.22     18.49 o
   4  -5   2     1050.04     1113.08     29.16 o
   5  -5   2       27.20       27.97     11.72 <
   6  -5   2       32.92       19.55     21.52 <
  -6  -4   2       19.35       24.55     14.61 <
  -5  -4   2       18.91       16.21     10.72 <
  -4  -4   2       94.12       90.48     12.62 o
  -3  -4   2     1708.91     2016.73     25.84 o
  -2  -4   2        2.57        1.98      3.67 <
  -1  -4   2       67.50       60.51      7.08 o
   0  -4   2      511.19      467.08      7.83 o
   1  -4   2      850.86      852.00      9.30 o
   2  -4   2     2455.78     2443.18     14.06 o
   3  -4   2      206.20      198.85      9.72 o
   4  -4   2      130.82      125.30     11.35 o
   5  -4   2       38.52       35.85      8.66 o
   6  -4   2      108.05      113.13     16.14 o
   7  -4   2      116.13      125.66     26.87 o
  -7  -3   2      121.65      102.82     22.58 o
  -6  -3   2       58.75       40.49     13.99 <
  -5  -3   2     1310.18     1417.24     25.65 o
  -4  -3   2       72.22       50.02     11.81 o
  -3  -3   2        1.67        5.74      5.42 <
  -2  -3   2       71.65       58.69      7.96 o
  -1  -3   2     1134.00     1031.91     12.63 o
   0  -3   2     3245.00     2986.10     15.40 o
   1  -3   2       56.30       60.89      5.19 o
   2  -3   2     3342.78     3088.67     12.59 o
   3  -3   2      579.09      573.58      9.86 o
   4  -3   2      312.58      297.69     13.05 o
   5  -3   2       17.39       17.98      7.47 <
   6  -3   2      132.19      119.48     13.54 o
   7  -3   2      703.63      783.47     23.97 o
  -7  -2   2        4.43       14.21     12.62 <
  -6  -2   2       65.36       48.31     14.45 o
  -5  -2   2      624.56      714.61     24.11 o
  -4  -2   2      110.22      103.18     13.24 o
  -3  -2   2      378.63      375.84     14.13 o
  -2  -2   2      787.17      816.57     12.17 o
  -1  -2   2      979.30      945.56     11.30 o
   0  -2   2     5411.54     5223.10     18.54 o
   1  -2   2     1460.36     1558.58      9.90 o
   2  -2   2      176.73      155.56      4.35 o
   3  -2   2     1019.12     1016.99     10.66 o
   4  -2   2        5.16        6.44      5.75 <
   5  -2   2     1077.48     1152.48     17.94 o
   6  -2   2      167.74      138.85     15.77 o
   7  -2   2        4.40       10.59      8.83 <
   8  -2   2       30.58       30.96     12.56 <
  -7  -1   2      566.47      600.78     31.77 o
  -6  -1   2       98.20      107.87     17.00 o
  -5  -1   2      104.90       94.88     11.88 o
  -4  -1   2      293.77      277.19     12.70 o
  -3  -1   2      400.30      381.43     10.98 o
  -2  -1   2      127.64      109.01      8.16 o
  -1  -1   2      187.04      153.40      6.46 o
   0  -1   2       60.25       72.15      4.86 o
   1  -1   2     2412.94     2492.14     18.40 o
   2  -1   2     4605.24     5023.40     21.83 o
   3  -1   2       31.52       27.23      5.35 o
   4  -1   2     3441.85     3757.71     28.77 o
   5  -1   2      798.39      830.31     19.61 o
   6  -1   2       70.91       59.87     13.10 o
   7  -1   2      455.70      440.03     19.56 o
   8  -1   2      186.49      161.05     18.34 o
  -7   0   2       77.84       76.07     23.32 o
  -6   0   2      265.78      250.45     16.98 o
  -5   0   2        2.75        6.88      6.96 <
  -4   0   2       17.75       13.52      6.31 <
  -3   0   2     1672.06     1894.24     17.99 o
  -2   0   2     1089.94     1134.98     12.71 o
  -1   0   2      195.70      159.28      7.05 o
   0   0   2     3801.15     3796.28     14.31 o
   1   0   2        8.10        7.52      3.73 <
   2   0   2     3475.75     3271.46     24.11 o
   3   0   2      207.03      227.87      7.29 o
   4   0   2      462.08      466.57     14.30 o
   5   0   2        0.27        1.37      3.94 <
   6   0   2      105.13      105.54     16.31 o
   7   0   2       73.42       73.88     22.00 o
   8   0   2        1.54        9.93     10.05 <
  -7   1   2       74.30       87.13     20.61 o
  -6   1   2        1.58        7.72      8.72 <
  -5   1   2      301.19      310.63     14.83 o
  -4   1   2      314.57      300.86     12.95 o
  -3   1   2      316.78      381.53     12.75 o
  -2   1   2       13.11        7.03      4.17 <
  -1   1   2      392.51      423.31      9.93 o
   0   1   2     4329.98     4664.36     18.91 o
   1   1   2        9.23        8.96      3.09 <
   2   1   2     3322.58     3267.49     23.45 o
   3   1   2     1622.02     1651.22     15.66 o
   4   1   2      283.50      256.92     11.82 o
   5   1   2       14.45       11.87      7.78 <
   6   1   2      158.15      123.46     13.72 o
   7   1   2     1067.71     1233.22     36.52 o
   8   1   2      230.83      199.41     20.55 o
  -7   2   2       95.38      109.25     23.23 o
  -6   2   2       14.86       12.32     10.63 <
  -5   2   2      123.75      107.77     11.55 o
  -4   2   2       21.40       22.22      8.64 <
  -3   2   2       33.74       29.24      7.19 o
  -2   2   2       89.50      104.99      9.87 o
  -1   2   2      205.06      201.14      7.86 o
   0   2   2     4850.04     4992.45     23.04 o
   1   2   2     1777.83     1634.14     11.50 o
   2   2   2      179.31      222.56      5.75 o
   3   2   2     2235.29     2348.36     19.26 o
   4   2   2       63.98       69.98      9.51 o
   5   2   2      802.76      830.49     17.98 o
   6   2   2      290.67      288.19     17.69 o
   7   2   2       65.20       50.94     19.94 <
   8   2   2      138.69      131.96     18.62 o
  -6   3   2      318.91      309.88     20.88 o
  -5   3   2      154.21      129.91     17.01 o
  -4   3   2       36.68       32.05     10.26 o
  -3   3   2        9.20       15.09      6.16 <
  -2   3   2     3142.05     3500.26     30.71 o
  -1   3   2     1592.25     1721.39     19.14 o
   0   3   2      244.58      255.84      7.18 o
   1   3   2        7.21        4.15      3.14 <
   2   3   2       44.02       42.86      4.20 o
   3   3   2      777.55      760.68     10.76 o
   4   3   2       72.73       68.61     10.02 o
   5   3   2       28.96       24.91      9.02 <
   6   3   2      864.80      940.01     22.98 o
   7   3   2        3.35        3.66      8.24 <
   8   3   2        7.75        9.67     11.16 <
  -6   4   2       10.34        8.02     11.59 <
  -5   4   2       21.70       14.21      9.30 <
  -4   4   2      655.77      680.11     18.05 o
  -3   4   2      190.82      168.34     12.58 o
  -2   4   2      586.25      620.76     14.16 o
  -1   4   2     1191.30     1214.85     14.41 o
   0   4   2      130.05      112.75      6.76 o
   1   4   2       91.97       77.82      6.13 o
   2   4   2      192.11      189.69      6.26 o
   3   4   2      470.40      454.76     10.56 o
   4   4   2      390.52      399.71     14.61 o
   5   4   2      305.09      288.41     17.08 o
   6   4   2        9.14        8.96      6.72 <
   7   4   2      213.29      208.79     17.99 o
   8   4   2       16.87       16.97     14.87 <
  -6   5   2       19.99       19.07     15.50 <
  -5   5   2        0.41       -0.14      9.52 <
  -4   5   2      571.46      532.24     18.56 o
  -3   5   2      859.58      920.32     17.30 o
  -2   5   2      243.45      251.90     12.69 o
  -1   5   2       10.84       10.01      5.14 <
   0   5   2      297.14      254.28      9.29 o
   1   5   2      739.24      712.54     10.15 o
   2   5   2      922.95      953.23     11.10 o
   3   5   2       16.67       20.42      5.30 o
   4   5   2      101.15       93.59     11.42 o
   5   5   2      127.19      126.99     15.41 o
   6   5   2        9.61       16.29     10.37 <
   7   5   2      121.93      102.88     16.70 o
  -5   6   2       42.54       43.23     18.63 <
  -4   6   2       36.06       28.68     15.77 <
  -3   6   2      421.60      399.29     22.71 o
  -2   6   2        6.26        9.18     18.87 <
  -1   6   2      548.21      537.16     22.14 o
   0   6   2      370.93      371.26     18.81 o
   1   6   2     1988.25     1930.98     30.88 o
   2   6   2      844.04      908.08     19.01 o
   3   6   2      168.76      144.05     13.27 o
   4   6   2       50.46       52.29     14.35 o
   5   6   2     1103.74     1271.12     53.07 o
   6   6   2      629.43      795.57     63.74 o
   7   6   2        3.63       11.53     27.08 <
  -4   7   2        7.32        8.95     13.39 <
  -3   7   2      176.67      134.52     18.05 o
  -2   7   2      310.62      249.04     28.00 o
  -1   7   2      528.42      582.01     28.10 o
   0   7   2      447.27      440.53     23.09 o
   1   7   2        0.60       13.77     13.05 <
   2   7   2       14.23       19.33     14.12 <
   3   7   2      281.01      276.86     19.09 o
   4   7   2       57.23       48.11     14.62 o
   5   7   2       52.01       19.27     14.51 <
  -3   8   2       34.17       28.35     16.04 <
  -2   8   2      151.47      142.34     18.98 o
  -1   8   2      330.00      327.73     30.34 o
   0   8   2       67.80       54.68     17.83 o
   1   8   2       55.36       36.83     15.46 <
   2   8   2       61.14       57.79     19.22 o
   3   8   2       64.51       52.56     19.88 <
   4   8   2      393.54      484.02     31.75 o
   0   9   2        0.30        5.11     13.88 <
   1   9   2       19.23       15.99     18.42 <
   2   9   2      104.91       97.52     29.33 o
  -1  -8   3        9.50        5.96     13.33 <
   0  -8   3       40.69       35.94     17.82 <
   1  -8   3      287.56      352.07     33.37 o
  -3  -7   3        0.24        3.70     14.96 <
  -2  -7   3       85.49       94.26     30.07 o
  -1  -7   3      452.14      505.70     31.55 o
   0  -7   3       42.39       27.45     11.76 <
   1  -7   3        0.27        6.19      9.74 <
   2  -7   3      224.98      216.33     25.15 o
   3  -7   3       46.09       45.63     18.83 <
   4  -7   3       85.53       63.55     20.26 o
  -4  -6   3       32.54       25.35     19.80 <
  -3  -6   3      243.83      311.33     33.07 o
  -2  -6   3       86.17       80.55     20.61 o
  -1  -6   3       78.61       52.93     15.06 o
   0  -6   3      148.84      147.96     17.50 o
   1  -6   3       56.57       50.03     11.59 o
   2  -6   3       86.95       77.29     14.25 o
   3  -6   3      503.92      421.76     21.61 o
   4  -6   3       99.28      100.60     19.05 o
   5  -6   3       61.01       49.21     27.90 <
  -5  -5   3       71.04       70.51     28.05 <
  -4  -5   3      257.53      309.62     31.37 o
  -3  -5   3      420.32      432.10     26.01 o
  -2  -5   3      380.25      416.35     24.58 o
  -1  -5   3      245.35      203.08     17.91 o
   0  -5   3        5.48       12.19      7.23 <
   1  -5   3      509.50      503.93     13.68 o
   2  -5   3      198.44      187.03     14.25 o
   3  -5   3       65.40       53.77     10.55 o
   4  -5   3      110.71      102.52     17.21 o
   5  -5   3       12.30        6.94     18.88 <
   6  -5   3       95.31       85.24     31.35 <
  -6  -4   3      250.20      307.02     34.41 o
  -5  -4   3       97.04       71.09     15.67 o
  -4  -4   3       82.75       58.58     12.37 o
  -3  -4   3        9.09       11.13      6.68 <
  -2  -4   3      331.71      298.94     12.53 o
  -1  -4   3       36.88       35.75      6.92 o
   0  -4   3       55.48       47.69      6.06 o
   1  -4   3     1790.40     1740.69     13.33 o
   2  -4   3      529.98      524.27      9.22 o
   3  -4   3       10.54       10.36      4.80 <
   4  -4   3      125.48      113.62     11.46 o
   5  -4   3        0.13        6.59      7.20 <
   6  -4   3      840.84      940.30     34.54 o
   7  -4   3       83.98       74.59     16.46 o
  -6  -3   3       67.63       59.22     19.02 o
  -5  -3   3      123.60      124.88     17.42 o
  -4  -3   3       95.12       71.73     12.94 o
  -3  -3   3      232.39      198.31     13.77 o
  -2  -3   3      978.03      945.78     15.48 o
  -1  -3   3     2791.41     3036.69     26.63 o
   0  -3   3     1568.78     1474.06     16.20 o
   1  -3   3       13.43        9.78      3.94 <
   2  -3   3       74.01       67.17      5.74 o
   3  -3   3       63.32       50.14      5.99 o
   4  -3   3     2342.00     2509.89     26.40 o
   5  -3   3      285.64      293.53     17.55 o
   6  -3   3       36.92       29.41     12.44 <
   7  -3   3      270.12      270.26     24.77 o
  -6  -2   3        4.33        5.07     10.07 <
  -5  -2   3        4.66        8.14      7.96 <
  -4  -2   3       36.22       24.93      9.09 <
  -3  -2   3     1414.53     1423.97     18.80 o
  -2  -2   3       41.32       34.06      7.23 o
  -1  -2   3        4.45        4.25      3.76 <
   0  -2   3     1959.10     1781.85     16.98 o
   1  -2   3        2.79        5.61      3.27 <
   2  -2   3       76.46       72.06      5.88 o
   3  -2   3        9.30       13.54      4.59 <
   4  -2   3     1895.01     1971.67     19.07 o
   5  -2   3     2277.50     2535.54     29.69 o
   6  -2   3      152.65      139.21     17.12 o
   7  -2   3       52.15       37.07     13.03 <
   8  -2   3      185.98      182.50     21.74 o
  -6  -1   3        4.69       11.61     11.59 <
  -5  -1   3      115.80       86.88     14.78 o
  -4  -1   3      378.54      326.03     17.13 o
  -3  -1   3      683.27      704.79     18.11 o
  -2  -1   3     2508.12     2751.31     22.08 o
  -1  -1   3       17.01       19.51      6.65 <
   0  -1   3     2066.27     2032.28     15.52 o
   1  -1   3       64.59       50.26      5.33 o
   2  -1   3       33.00       14.34      4.89 <
   3  -1   3     2056.71     2249.03     16.95 o
   4  -1   3        3.72        8.06      4.30 <
   5  -1   3       14.42       15.15      8.30 <
   6  -1   3       20.57       19.02     10.67 <
   7  -1   3        2.16       10.51      9.49 <
   8  -1   3      186.06      140.46     26.00 o
  -7   0   3       29.39       44.08     24.15 <
  -6   0   3      104.57      100.09     20.75 o
  -5   0   3      328.26      294.62     18.43 o
  -4   0   3      681.42      590.40     13.86 o
  -3   0   3      237.09      215.46     11.23 o
  -2   0   3     1508.21     1582.10     19.54 o
  -1   0   3     1904.60     1983.65     16.83 o
   0   0   3      540.41      616.85      9.87 o
   1   0   3     1594.21     1636.37     13.13 o
   2   0   3      845.76      932.88     12.55 o
   3   0   3     2782.52     2958.79     27.79 o
   4   0   3      212.58      211.89     15.04 o
   5   0   3      816.93      798.43     21.52 o
   6   0   3      678.61      695.96     23.93 o
   7   0   3      374.14      433.35     29.44 o
   8   0   3       44.65       40.46     20.08 <
  -6   1   3      213.79      174.94     19.03 o
  -5   1   3        1.16        6.28      7.00 <
  -4   1   3       83.92       85.68     11.40 o
  -3   1   3       68.52       82.27     10.04 o
  -2   1   3     1167.53     1182.88     18.15 o
  -1   1   3     1281.11     1330.13     16.58 o
   0   1   3       41.98       26.74      5.05 o
   1   1   3      780.11      738.15      9.38 o
   2   1   3       29.12       39.93      5.15 o
   3   1   3      222.80      181.01      7.51 o
   4   1   3     2475.36     2401.20     28.67 o
   5   1   3      212.57      220.89     17.29 o
   6   1   3      335.14      311.34     22.14 o
   7   1   3      291.54      275.62     28.73 o
   8   1   3       44.33       43.82     18.72 <
  -6   2   3      386.73      329.59     22.29 o
  -5   2   3       49.98       44.53     11.75 o
  -4   2   3      954.82     1039.09     19.78 o
  -3   2   3      469.02      520.31     14.84 o
  -2   2   3     1674.52     1831.06     22.02 o
  -1   2   3      500.68      521.30     12.52 o
   0   2   3      129.53      151.30      6.75 o
   1   2   3     1791.20     2154.25     17.83 o
   2   2   3     5205.51     6069.25     35.43 o
   3   2   3       69.34       60.05      7.37 o
   4   2   3        0.95        6.73      6.78 <
   5   2   3     1176.91     1219.82     25.51 o
   6   2   3      415.86      439.20     25.79 o
   7   2   3      117.64      113.93     24.11 o
   8   2   3       62.16       46.33     21.89 <
  -6   3   3       37.59       30.23     16.50 <
  -5   3   3      110.50       85.59     14.78 o
  -4   3   3      158.34      141.87     13.00 o
  -3   3   3      361.83      350.98     17.88 o
  -2   3   3     2310.54     2526.71     25.66 o
  -1   3   3        0.82        6.16      5.66 <
   0   3   3     1311.40     1431.79     19.03 o
   1   3   3      107.36      114.39      6.91 o
   2   3   3      324.64      327.30      8.21 o
   3   3   3     3085.99     3226.47     16.33 o
   4   3   3       20.53       17.61      7.49 <
   5   3   3      102.97       88.32     12.43 o
   6   3   3       90.54       68.61     12.27 o
   7   3   3       29.41       22.98     10.40 <
   8   3   3      227.73      212.75     30.63 o
  -6   4   3      121.71       87.46     21.57 o
  -5   4   3        3.48       11.76     11.98 <
  -4   4   3     1759.28     2093.55     29.92 o
  -3   4   3      227.40      222.16     17.40 o
  -2   4   3        2.82        4.80      5.93 <
  -1   4   3        1.01        5.21      5.63 <
   0   4   3      617.71      626.58     11.19 o
   1   4   3     4312.78     4467.93     21.25 o
   2   4   3        0.36        9.20      5.10 <
   3   4   3      817.14      784.43     12.07 o
   4   4   3      287.03      301.22     11.04 o
   5   4   3       56.85       52.49     13.01 o
   6   4   3       31.38       33.67     12.70 <
   7   4   3       23.45       13.36     11.73 <
   8   4   3      388.94      393.89     37.88 o
  -5   5   3        1.66        3.82     10.82 <
  -4   5   3      178.60      137.53     17.50 o
  -3   5   3      302.74      296.91     17.15 o
  -2   5   3      195.84      169.85     14.13 o
  -1   5   3        6.66        3.91      5.89 <
   0   5   3       40.96       40.26      9.62 o
   1   5   3     2660.22     2759.07     18.01 o
   2   5   3      233.31      254.65      8.43 o
   3   5   3     1574.26     1646.95     17.22 o
   4   5   3      109.68      100.86     10.23 o
   5   5   3      451.76      442.12     15.38 o
   6   5   3      650.46      697.33     26.73 o
   7   5   3       14.94       14.50     11.19 <
  -4   6   3       48.57       44.56     12.29 o
  -3   6   3        0.61        3.78      6.89 <
  -2   6   3       64.76       62.40     13.25 o
  -1   6   3      775.01      736.58     23.96 o
   0   6   3      228.04      209.38     18.70 o
   1   6   3      415.01      393.21     19.97 o
   2   6   3      145.71      124.85     16.95 o
   3   6   3        4.28        8.39     11.23 <
   4   6   3       22.90       11.79     11.10 <
   5   6   3      226.02      206.14     30.33 o
   6   6   3      160.78      116.11     24.03 o
   7   6   3      237.44      253.03     38.48 o
  -3   7   3       12.30        9.14     14.20 <
  -2   7   3      187.98      137.55     19.38 o
  -1   7   3      257.82      251.89     23.26 o
   0   7   3      517.83      507.52     26.51 o
   1   7   3       80.93       58.91     16.18 o
   2   7   3        2.82        8.74     10.89 <
   3   7   3      952.00     1070.12     31.79 o
   4   7   3      305.96      315.85     27.94 o
   5   7   3      130.96      133.17     28.16 o
   6   7   3       30.31       14.46     21.39 <
  -2   8   3      218.50      218.42     43.14 o
  -1   8   3        7.00       10.41     12.46 <
   0   8   3        0.78        8.11     13.52 <
   1   8   3      499.90      532.46     28.15 o
   2   8   3      173.24      177.18     23.89 o
   3   8   3      252.68      266.98     29.25 o
   4   8   3       83.10       79.69     25.46 o
   5   8   3       17.68        9.58     16.41 <
   0   9   3        0.18        2.27     15.71 <
   1   9   3       88.66       81.10     30.91 <
   2   9   3      153.53      180.43     35.83 o
  -2  -7   4        5.50        9.45     26.52 <
  -1  -7   4       27.91       21.78     17.04 <
   0  -7   4       17.65       19.14     17.19 <
   1  -7   4       13.72       10.31     12.20 <
   2  -7   4       25.31       25.58     20.25 <
   3  -7   4       23.83       26.40     23.86 <
  -3  -6   4      357.18      430.42     38.69 o
  -2  -6   4        0.30       14.23     15.19 <
  -1  -6   4       29.09       16.26     13.57 <
   0  -6   4       84.08       79.70     20.23 o
   1  -6   4      171.95      197.96     19.10 o
   2  -6   4      580.71      579.74     24.66 o
   3  -6   4        3.73       12.90     11.23 <
   4  -6   4       13.55       12.48     13.64 <
   5  -6   4       61.83       80.04     33.98 <
  -4  -5   4        8.41        4.42     16.64 <
  -3  -5   4       47.76       37.55     16.93 <
  -2  -5   4      134.78      105.41     20.75 o
  -1  -5   4        0.68        1.84     12.01 <
   0  -5   4      438.47      465.80     22.91 o
   1  -5   4      714.84      750.50     21.06 o
   2  -5   4      468.05      486.67     17.06 o
   3  -5   4       16.66       16.85     11.52 <
   4  -5   4      274.85      293.67     23.32 o
   5  -5   4      384.33      460.09     48.22 o
   6  -5   4      178.20      189.60     37.29 o
  -5  -4   4      281.90      280.72     25.39 o
  -4  -4   4       69.06       54.45     12.73 o
  -3  -4   4      247.73      197.21     15.71 o
  -2  -4   4        2.73        8.94      7.16 <
  -1  -4   4     1068.58     1048.93     17.26 o
   0  -4   4      895.63      873.40     15.16 o
   1  -4   4        1.06        5.60      4.71 <
   2  -4   4      650.20      683.07     11.20 o
   3  -4   4      767.52      807.59     16.19 o
   4  -4   4      413.34      409.14     16.09 o
   5  -4   4        2.12        6.99      7.36 <
   6  -4   4      205.77      205.46     20.04 o
   7  -4   4       29.46       13.52     12.02 <
  -5  -3   4        0.34       11.31     11.95 <
  -4  -3   4      225.19      247.85     18.41 o
  -3  -3   4       80.45       87.44     12.31 o
  -2  -3   4        9.30        7.97      7.35 <
  -1  -3   4      298.81      273.26     11.89 o
   0  -3   4       68.77       63.42      8.74 o
   1  -3   4        1.01        2.37      4.57 <
   2  -3   4      443.67      443.65     10.24 o
   3  -3   4        2.90        6.73      3.89 <
   4  -3   4     2075.25     2168.95     25.20 o
   5  -3   4       67.51       61.72     13.85 o
   6  -3   4        4.16       10.10     10.02 <
   7  -3   4       13.55        6.31     12.06 <
  -6  -2   4       72.03       69.74     21.93 o
  -5  -2   4        9.46       11.96     11.30 <
  -4  -2   4       12.54       20.68     11.54 <
  -3  -2   4      587.12      574.48     17.82 o
  -2  -2   4      481.13      434.60     13.57 o
  -1  -2   4       65.47       55.63      9.03 o
   0  -2   4      142.72      132.71      9.74 o
   1  -2   4       57.13       50.28      8.08 o
   2  -2   4     2389.82     2402.89     21.32 o
   3  -2   4       73.02       71.26      6.84 o
   4  -2   4       53.38       59.83     12.43 o
   5  -2   4       84.10       93.12     14.37 o
   6  -2   4        2.08        7.29      9.74 <
   7  -2   4      108.95       91.16     17.31 o
   8  -2   4        3.93        0.49     14.10 <
  -6  -1   4       30.08       17.25     12.33 <
  -5  -1   4      331.10      366.13     21.66 o
  -4  -1   4        2.55        3.01      5.97 <
  -3  -1   4       18.26        8.83      8.80 <
  -2  -1   4       55.45       53.09     10.38 o
  -1  -1   4      422.63      431.45     13.09 o
   0  -1   4      656.95      615.94     11.61 o
   1  -1   4      322.85      295.79      9.60 o
   2  -1   4     3129.60     3483.90     25.02 o
   3  -1   4     1804.17     1849.80     19.27 o
   4  -1   4      124.86      105.71     10.85 o
   5  -1   4      100.98       92.90     16.57 o
   6  -1   4      241.27      256.34     22.64 o
   7  -1   4      481.67      526.36     32.10 o
   8  -1   4       53.97       48.18     20.02 <
  -6   0   4       58.49       52.12     17.14 o
  -5   0   4      174.15      140.53     17.70 o
  -4   0   4        0.52        6.63      9.52 <
  -3   0   4       16.98       14.94      8.76 <
  -2   0   4      503.76      485.67     16.44 o
  -1   0   4       45.50       40.20      9.16 o
   0   0   4      941.09      932.04     13.08 o
   1   0   4      951.14      910.30     12.01 o
   2   0   4       20.37       26.35      4.72 o
   3   0   4      234.30      227.23      9.93 o
   4   0   4      115.99      109.09     10.25 o
   5   0   4      630.08      589.53     22.90 o
   6   0   4      491.03      489.85     26.74 o
   7   0   4        2.08        4.40     11.51 <
   8   0   4      150.54      121.63     25.98 o
  -6   1   4      181.68      197.81     22.40 o
  -5   1   4       55.92       47.19     16.07 <
  -4   1   4       85.30       72.98     12.63 o
  -3   1   4      373.56      389.96     15.06 o
  -2   1   4     1785.24     1971.12     25.38 o
  -1   1   4       74.88       75.55     11.49 o
   0   1   4       19.96       22.77      6.73 o
   1   1   4      482.83      483.73      9.47 o
   2   1   4      179.69      187.79      7.49 o
   3   1   4       25.57       23.03      7.37 o
   4   1   4      468.12      462.15     16.10 o
   5   1   4      180.59      189.44     16.27 o
   6   1   4      124.08       83.98     15.81 o
   7   1   4       46.40       48.18     19.01 <
   8   1   4        0.38       10.66     12.90 <
  -6   2   4       40.72       47.63     18.33 <
  -5   2   4        5.62        8.24      8.70 <
  -4   2   4      152.68      132.06     15.86 o
  -3   2   4      166.54      164.08     15.08 o
  -2   2   4      367.50      386.27     16.69 o
  -1   2   4     1804.74     1833.92     22.14 o
   0   2   4      547.94      557.21     13.14 o
   1   2   4      101.94       83.39      9.04 o
   2   2   4     1574.50     1549.29     15.41 o
   3   2   4     1435.86     1464.46     17.33 o
   4   2   4      218.09      200.89     11.25 o
   5   2   4      380.15      319.10     14.75 o
   6   2   4        1.55        6.60      9.53 <
   7   2   4      437.04      508.79     30.86 o
   8   2   4       33.19       21.72     14.82 <
  -5   3   4       67.18       57.83     16.93 o
  -4   3   4      526.57      520.67     19.76 o
  -3   3   4      679.60      734.81     22.05 o
  -2   3   4     1505.58     1663.37     25.14 o
  -1   3   4       95.34       77.12     12.45 o
   0   3   4     2702.82     2908.90     26.37 o
   1   3   4      843.37     1023.44     19.57 o
   2   3   4      475.74      521.95     10.42 o
   3   3   4      192.86      175.82      8.88 o
   4   3   4     1036.66      981.63     16.50 o
   5   3   4      183.01      176.38     13.42 o
   6   3   4       31.23       36.13     17.81 <
   7   3   4      529.80      571.34     33.48 o
   8   3   4      600.19      717.69     41.23 o
  -5   4   4      231.68      206.11     24.53 o
  -4   4   4       29.93       22.04      9.40 <
  -3   4   4       18.56       18.57     10.77 <
  -2   4   4       63.06       62.49     12.67 o
  -1   4   4      146.88      137.25     12.92 o
   0   4   4     1431.23     1467.66     23.05 o
   1   4   4      888.22      896.95     13.51 o
   2   4   4      339.35      315.04     10.55 o
   3   4   4        6.54        6.41      5.08 <
   4   4   4       90.87       91.03      9.99 o
   5   4   4     1127.62     1031.49     19.06 o
   6   4   4      978.55     1079.65     32.40 o
   7   4   4       56.93       36.05     19.97 <
   8   4   4        0.41        9.10     15.02 <
  -4   5   4       13.38       18.60     11.12 <
  -3   5   4       21.51       23.77     12.18 <
  -2   5   4     1445.55     1604.47     26.48 o
  -1   5   4      536.94      526.71     16.71 o
   0   5   4       15.83       17.12      8.43 <
   1   5   4      613.19      562.58     12.80 o
   2   5   4        0.87        2.37      4.98 <
   3   5   4       16.47       10.54      6.34 <
   4   5   4        4.56        5.78      5.58 <
   5   5   4      335.50      322.38     18.68 o
   6   5   4      568.48      548.13     22.08 o
   7   5   4       40.42       28.00     20.07 <
  -4   6   4      116.48       85.16     19.05 o
  -3   6   4       20.38       17.25     13.54 <
  -2   6   4       56.98       43.35     12.90 o
  -1   6   4     1619.83     1642.80     22.17 o
   0   6   4        0.59        8.29      7.27 <
   1   6   4       43.58       38.87      9.52 o
   2   6   4        8.90        6.19      5.92 <
   3   6   4      560.43      520.11     15.10 o
   4   6   4      840.65      844.27     20.95 o
   5   6   4       97.11       64.77     13.10 o
   6   6   4       21.25       30.95     25.85 <
  -3   7   4      495.83      518.83     33.62 o
  -2   7   4        6.92        6.69     15.93 <
  -1   7   4       76.89       52.15     15.52 o
   0   7   4       17.74       15.22     12.84 <
   1   7   4      132.55      137.47     21.22 o
   2   7   4      590.90      568.09     21.83 o
   3   7   4       10.80       13.07     12.42 <
   4   7   4      164.63      130.94     25.32 o
   5   7   4      232.13      290.13     45.73 o
   6   7   4        2.42        3.02     25.94 <
  -1   8   4        1.29        0.15     12.65 <
   0   8   4      187.82      216.44     27.00 o
   1   8   4       12.21       11.71     13.96 <
   2   8   4      126.94       94.36     21.42 o
   3   8   4      160.96      154.26     23.02 o
   4   8   4       15.62       21.63     15.72 <
  -2  -6   5        3.15        1.54     22.61 <
  -1  -6   5      157.89      131.48     29.46 o
   0  -6   5        0.15        8.28     14.22 <
   1  -6   5      201.89      170.42     35.73 o
   2  -6   5      218.93      262.14     45.98 o
   3  -6   5        0.93        6.95     12.86 <
  -3  -5   5       10.41        8.94     14.28 <
  -2  -5   5        0.29        8.30     12.98 <
  -1  -5   5      497.08      534.04     33.74 o
   0  -5   5      256.96      305.20     26.95 o
   1  -5   5       80.92      103.12     22.28 o
   2  -5   5      119.25      103.88     25.12 o
   3  -5   5       21.50       15.88     13.81 <
   4  -5   5      231.71      196.73     35.53 o
   5  -5   5      214.78      188.39     40.27 o
  -4  -4   5       80.94       79.48     35.65 <
  -3  -4   5       53.82       41.50     12.61 o
  -2  -4   5      158.46      156.37     15.33 o
  -1  -4   5      121.74       91.11     11.84 o
   0  -4   5      880.00      920.02     19.29 o
   1  -4   5      146.86      128.66     13.02 o
   2  -4   5       67.25       57.49      9.64 o
   3  -4   5      585.67      631.71     17.23 o
   4  -4   5      306.77      304.39     19.43 o
   5  -4   5      249.74      244.22     19.19 o
   6  -4   5      176.08      176.66     20.69 o
  -5  -3   5        9.09       26.49     19.69 <
  -4  -3   5       75.07       68.95     16.34 o
  -3  -3   5      422.37      442.74     19.83 o
  -2  -3   5     1087.02     1066.27     23.36 o
  -1  -3   5      107.24       70.14     11.17 o
   0  -3   5      138.93      138.57     12.76 o
   1  -3   5     1785.50     1770.50     19.79 o
   2  -3   5      277.53      290.69     13.50 o
   3  -3   5      106.43      111.30     17.62 o
   4  -3   5       87.77       70.91     15.88 o
   5  -3   5       80.04       73.43     18.55 o
   6  -3   5      121.06      105.77     22.31 o
   7  -3   5      232.84      255.76     37.17 o
  -5  -2   5       92.22       87.10     22.54 o
  -4  -2   5       82.31       94.04     18.18 o
  -3  -2   5        0.88        2.34      6.58 <
  -2  -2   5       36.80       31.06      9.74 o
  -1  -2   5      434.86      449.90     14.65 o
   0  -2   5       13.39       10.71      6.11 <
   1  -2   5      547.15      536.61     13.26 o
   2  -2   5      277.93      270.83     11.72 o
   3  -2   5       72.08       71.01     12.75 o
   4  -2   5      288.38      254.63     18.01 o
   5  -2   5      185.03      204.70     20.38 o
   6  -2   5      462.15      516.88     29.75 o
   7  -2   5      389.76      444.31     33.99 o
  -5  -1   5       37.40       37.01     14.41 <
  -4  -1   5        0.37       13.66     10.78 <
  -3  -1   5       33.06       20.20     11.54 <
  -2  -1   5      112.91      128.07     14.07 o
  -1  -1   5      167.33      180.92     14.62 o
   0  -1   5      547.54      591.84     14.33 o
   1  -1   5       20.83       20.73      7.59 <
   2  -1   5      291.44      281.82     10.88 o
   3  -1   5      178.92      163.13     11.52 o
   4  -1   5      804.13      794.25     16.84 o
   5  -1   5      674.52      677.05     25.71 o
   6  -1   5       42.11       39.38     15.41 <
   7  -1   5      500.18      509.90     30.50 o
   8  -1   5       12.27       17.15     17.78 <
  -5   0   5       14.01        9.98      9.30 <
  -4   0   5        6.97        6.39      8.52 <
  -3   0   5      419.64      397.78     18.12 o
  -2   0   5      968.98     1160.13     25.34 o
  -1   0   5       20.91       16.72      6.92 <
   0   0   5      925.62      953.12     15.53 o
   1   0   5       14.03       10.32      6.37 <
   2   0   5       54.00       48.16      7.97 o
   3   0   5      661.77      620.14     14.49 o
   4   0   5      120.15      112.79     11.16 o
   5   0   5     1124.35     1260.99     28.90 o
   6   0   5       61.02       47.27     18.79 <
   7   0   5        0.34        9.44     13.66 <
   8   0   5       96.04       91.49     22.92 o
  -5   1   5       62.04       25.81     13.45 <
  -4   1   5       99.71       86.16     18.17 o
  -3   1   5       59.57       46.26     10.99 o
  -2   1   5     1590.18     1816.23     27.55 o
  -1   1   5      668.86      754.29     19.12 o
   0   1   5       26.08       29.53      9.35 o
   1   1   5      210.82      205.44     10.17 o
   2   1   5      893.96      893.83     13.58 o
   3   1   5     5004.17     5299.17     44.53 o
   4   1   5       54.07       49.95     10.20 o
   5   1   5      412.40      386.40     20.70 o
   6   1   5      275.64      286.35     22.59 o
   7   1   5       33.00       19.46     14.06 <
   8   1   5       76.89       54.53     21.48 <
  -5   2   5      182.65      168.54     24.14 o
  -4   2   5      873.53      940.03     26.14 o
  -3   2   5       10.78       13.48      9.81 <
  -2   2   5      236.68      228.93     17.89 o
  -1   2   5      171.24      180.23     15.20 o
   0   2   5      145.69      143.25     13.03 o
   1   2   5     1049.16     1144.38     19.25 o
   2   2   5      155.59      144.27      9.35 o
   3   2   5      162.17      142.56     11.00 o
   4   2   5      688.47      658.76     14.66 o
   5   2   5      304.45      325.18     21.72 o
   6   2   5      185.26      164.76     19.81 o
   7   2   5      450.88      476.90     30.23 o
   8   2   5      211.29      206.01     28.05 o
  -5   3   5        9.75       13.44     10.11 <
  -4   3   5      127.19      100.98     16.09 o
  -3   3   5      258.37      227.03     18.33 o
  -2   3   5      168.65      132.83     16.87 o
  -1   3   5       77.67       58.00     12.51 o
   0   3   5      392.79      393.91     17.01 o
   1   3   5      998.98     1046.40     18.59 o
   2   3   5      191.97      198.35     15.59 o
   3   3   5     2094.29     2214.57     24.00 o
   4   3   5       31.79       26.85      9.63 <
   5   3   5     1453.64     1483.85     29.28 o
   6   3   5      362.17      311.97     23.74 o
   7   3   5      122.63      126.97     24.80 o
   8   3   5       17.30        7.09     14.67 <
  -4   4   5      157.60      117.08     15.94 o
  -3   4   5       39.38       35.46     12.52 <
  -2   4   5      645.83      700.43     23.32 o
  -1   4   5      351.53      360.50     17.50 o
   0   4   5      147.45      145.21     15.07 o
   1   4   5        0.33        6.19      8.55 <
   2   4   5      348.09      360.71     11.66 o
   3   4   5       17.99       27.86      9.06 o
   4   4   5       34.94       30.33      9.93 o
   5   4   5     1377.87     1363.68     22.58 o
   6   4   5      314.47      302.24     23.54 o
   7   4   5        9.32        9.16     11.41 <
  -4   5   5        9.86       12.38     12.70 <
  -3   5   5       45.63       35.30     15.68 <
  -2   5   5      346.44      339.46     20.90 o
  -1   5   5      197.42      187.54     18.41 o
   0   5   5      341.95      341.13     16.72 o
   1   5   5       53.87       61.07     11.43 o
   2   5   5       17.21       16.95      7.72 <
   3   5   5     1592.43     1577.24     18.76 o
   4   5   5      755.14      751.87     19.97 o
   5   5   5       45.36       28.44     11.20 <
   6   5   5        2.49        7.87     12.24 <
   7   5   5        7.12        5.06     12.30 <
  -3   6   5       48.10       41.94     16.08 <
  -2   6   5       11.55       10.01     10.71 <
  -1   6   5        3.42       10.48      8.44 <
   0   6   5       81.26       69.38     11.33 o
   1   6   5      408.70      433.08     16.07 o
   2   6   5       48.32       51.40     11.15 o
   3   6   5      295.95      236.72     13.53 o
   4   6   5      452.10      456.52     20.19 o
   5   6   5        7.03       12.00      9.44 <
   6   6   5        0.54        8.67     13.21 <
  -2   7   5       25.00       36.12     20.95 <
  -1   7   5      107.43       83.02     24.19 o
   0   7   5        0.38        8.66     12.68 <
   1   7   5      189.52      186.60     24.29 o
   2   7   5      211.59      206.09     22.20 o
   3   7   5       54.13       49.50     18.05 <
   4   7   5       18.68        8.27     15.47 <
   5   7   5       24.70       17.36     13.94 <
   0   8   5      341.40      316.82     43.02 o
   1   8   5      151.98      128.44     20.53 o
   2   8   5        6.42       13.20     13.58 <
   3   8   5      149.88      152.83     26.69 o
   4   8   5      132.65       96.91     36.33 <
   0  -6   6        4.04        8.83     23.11 <
  -2  -5   6        4.36       14.45     26.95 <
  -1  -5   6       59.40       35.58     19.28 <
   0  -5   6       24.06       11.11     15.89 <
   1  -5   6        4.14        6.74     13.43 <
   2  -5   6       23.55       12.96     19.11 <
   3  -5   6        6.19       24.75     23.63 <
   4  -5   6      685.01      806.93     54.98 o
  -2  -4   6        1.42        6.97     14.29 <
  -1  -4   6        1.39       11.84     13.92 <
   0  -4   6       55.90       55.63     20.63 <
   1  -4   6      214.50      193.85     22.34 o
   2  -4   6      493.62      465.17     37.88 o
   3  -4   6       25.36       33.19     23.83 <
   4  -4   6       84.68       84.31     25.20 o
  -3  -3   6       10.77       14.40     10.91 <
  -2  -3   6       85.71       78.53     15.00 o
  -1  -3   6        3.58        5.86      6.67 <
   0  -3   6      231.53      230.08     16.06 o
   1  -3   6      169.30      164.88     15.03 o
   2  -3   6      573.98      591.56     17.86 o
   3  -3   6      282.89      278.06     17.96 o
   4  -3   6       77.43       83.46     18.92 o
   5  -3   6       91.93       93.05     21.50 o
   6  -3   6      275.32      305.08     33.41 o
  -4  -2   6      196.99      181.93     22.35 o
  -3  -2   6       79.46       55.00     14.25 o
  -2  -2   6       32.14       28.62     11.89 <
  -1  -2   6      351.47      379.31     17.81 o
   0  -2   6      766.44      810.99     18.18 o
   1  -2   6        2.08        3.98      6.57 <
   2  -2   6      606.49      575.05     16.26 o
   3  -2   6      356.92      349.42     14.43 o
   4  -2   6      281.96      264.09     22.18 o
   5  -2   6        0.36        3.37      7.84 <
   6  -2   6      113.03       85.29     20.36 o
   7  -2   6       88.53       73.20     25.99 <
  -4  -1   6        3.64        6.17     10.60 <
  -3  -1   6      207.80      226.50     18.68 o
  -2  -1   6      661.13      768.87     28.88 o
  -1  -1   6      331.17      352.11     15.59 o
   0  -1   6      458.03      463.30     17.03 o
   1  -1   6      163.98      154.37     12.65 o
   2  -1   6      132.90      123.42     12.03 o
   3  -1   6        0.39        4.64      4.84 <
   4  -1   6      157.44      144.67     16.03 o
   5  -1   6       34.24       31.65     13.57 <
   6  -1   6      109.53      101.10     20.36 o
   7  -1   6       24.28       28.89     19.29 <
  -4   0   6        5.60       10.69     11.20 <
  -3   0   6      303.77      281.89     21.26 o
  -2   0   6       45.62       46.39     14.26 o
  -1   0   6      230.76      208.24     15.61 o
   0   0   6       94.28       91.34     12.05 o
   1   0   6       12.76       10.58      6.63 <
   2   0   6     2467.05     2474.10     23.29 o
   3   0   6      587.24      566.83     14.70 o
   4   0   6      154.11      157.89     13.47 o
   5   0   6       13.96       15.45     12.34 <
   6   0   6       15.23       12.62     13.77 <
   7   0   6      381.20      407.57     32.34 o
  -4   1   6       86.60       64.38     18.10 o
  -3   1   6        5.36        6.11      8.57 <
  -2   1   6       11.88        8.98      7.89 <
  -1   1   6       44.30       31.70     11.66 <
   0   1   6      838.82      918.85     18.59 o
   1   1   6       50.00       46.58      9.45 o
   2   1   6     1263.33     1355.30     18.41 o
   3   1   6      686.32      688.56     14.51 o
   4   1   6       21.61       26.54     10.29 <
   5   1   6      185.88      157.95     16.55 o
   6   1   6      136.41      137.65     20.23 o
   7   1   6      739.07      760.00     33.07 o
   8   1   6      245.24      277.64     32.42 o
  -4   2   6      416.40      401.58     26.37 o
  -3   2   6       79.26       59.71     17.40 o
  -2   2   6       12.98        6.18      9.75 <
  -1   2   6      205.77      192.78     20.64 o
   0   2   6     1875.42     2071.40     28.58 o
   1   2   6     3169.23     3389.32     33.75 o
   2   2   6      812.03      795.56     19.41 o
   3   2   6      277.22      271.52     15.14 o
   4   2   6       88.14       91.30     13.65 o
   5   2   6     1576.54     1607.41     33.04 o
   6   2   6      174.55      142.26     20.52 o
   7   2   6      104.24      103.42     24.11 o
   8   2   6      163.46      149.84     29.20 o
  -4   3   6        2.31        9.36     12.60 <
  -3   3   6       47.83       38.03     14.88 <
  -2   3   6      577.45      634.24     25.85 o
  -1   3   6     1063.38     1167.93     25.62 o
   0   3   6       45.82       45.35     12.69 o
   1   3   6      513.99      500.84     16.27 o
   2   3   6       17.77       15.85      8.77 <
   3   3   6        3.88        0.45      7.27 <
   4   3   6      135.98      142.98     18.65 o
   5   3   6       56.57       54.39     17.71 o
   6   3   6      588.43      546.15     25.83 o
   7   3   6      118.55       94.20     22.67 o
  -3   4   6       90.25       72.22     20.13 o
  -2   4   6        0.26        5.95     10.54 <
  -1   4   6      581.24      608.12     22.80 o
   0   4   6       24.00       15.54      8.08 <
   1   4   6      209.30      174.65     15.59 o
   2   4   6      393.32      429.17     14.85 o
   3   4   6      298.16      304.19     19.41 o
   4   4   6     1242.20     1269.79     21.71 o
   5   4   6        1.88        8.70      8.97 <
   6   4   6       68.87       61.36     17.48 o
   7   4   6      173.85      175.71     30.34 o
  -3   5   6       70.06       72.77     20.44 o
  -2   5   6        9.59       14.82     11.75 <
  -1   5   6       78.49       64.18     15.20 o
   0   5   6      355.94      372.28     20.33 o
   1   5   6        9.87        5.56      6.65 <
   2   5   6      259.73      253.06     16.68 o
   3   5   6      473.46      498.50     19.44 o
   4   5   6       60.00       42.59     13.21 o
   5   5   6      130.21      119.68     20.40 o
   6   5   6       17.96       11.28     14.77 <
   7   5   6      452.42      418.31     35.37 o
  -2   6   6      252.02      184.32     21.22 o
  -1   6   6       14.53        9.30     12.16 <
   0   6   6       85.76       75.03     12.82 o
   1   6   6      453.28      484.66     18.29 o
   2   6   6       70.45       59.97     12.78 o
   3   6   6      122.37      117.37     17.52 o
   4   6   6      136.40      112.82     17.66 o
   5   6   6      186.34      167.55     26.79 o
   6   6   6      495.62      528.58     36.66 o
  -1   7   6      862.28      975.48     42.79 o
   0   7   6       70.05       66.39     22.15 <
   1   7   6       42.43       22.88     20.08 <
   2   7   6        0.28        2.98      9.56 <
   3   7   6      185.02      173.07     41.42 o
   4   7   6      275.62      270.60     41.50 o
   5   7   6        7.87       13.58     21.58 <
   2   8   6       16.79       13.87     26.97 <
  -1  -4   7       40.69       17.76     16.82 <
   0  -4   7        4.46        6.80     14.48 <
   1  -4   7       30.05       19.24     15.79 <
   2  -4   7      452.01      488.40     55.06 o
   3  -4   7        6.97       29.60     24.80 <
   4  -4   7        0.71        7.55     22.30 <
  -2  -3   7       11.02       15.76     11.25 <
  -1  -3   7      218.85      214.57     21.63 o
   0  -3   7      316.41      331.26     21.68 o
   1  -3   7       68.54       50.54     13.02 o
   2  -3   7        8.03        7.61      8.42 <
   3  -3   7       88.92       78.88     18.22 o
   4  -3   7       61.20       53.80     15.20 o
   5  -3   7      216.23      248.97     31.85 o
  -3  -2   7      245.63      228.39     30.84 o
  -2  -2   7      424.96      427.07     25.02 o
  -1  -2   7       21.02       11.54      8.85 <
   0  -2   7       57.72       52.34     11.63 o
   1  -2   7      176.86      178.79     17.35 o
   2  -2   7       36.90       20.81      9.52 <
   3  -2   7      246.65      220.76     17.71 o
   4  -2   7       26.03       41.50     13.88 <
   5  -2   7      362.93      395.17     26.83 o
   6  -2   7        4.06        4.73     13.71 <
  -3  -1   7      159.32      139.75     24.89 o
  -2  -1   7      517.76      523.22     25.54 o
  -1  -1   7        2.35        8.38      8.01 <
   0  -1   7      201.07      179.83     16.33 o
   1  -1   7      368.38      374.01     18.59 o
   2  -1   7      794.68      819.19     20.70 o
   3  -1   7      448.41      477.09     17.25 o
   4  -1   7        3.13       10.01      8.88 <
   5  -1   7       69.43       61.65     15.80 o
   6  -1   7      260.87      253.30     28.43 o
   7  -1   7        3.21       16.69     17.66 <
  -3   0   7        1.23        5.86     10.78 <
  -2   0   7      201.61      190.24     22.50 o
  -1   0   7       27.58       34.71     13.40 <
   0   0   7      171.76      154.73     16.19 o
   1   0   7       94.55       93.56     13.56 o
   2   0   7       27.97       20.04      8.46 <
   3   0   7       13.47       12.74      7.00 <
   4   0   7      250.84      236.66     18.08 o
   5   0   7       77.44       88.39     21.54 o
   6   0   7       44.80       24.66     14.12 <
   7   0   7      952.66     1081.47     40.12 o
  -3   1   7       58.04       58.28     20.92 <
  -2   1   7      163.86      142.62     22.63 o
  -1   1   7       24.24       16.53      7.37 <
   0   1   7      826.51      907.22     27.28 o
   1   1   7      277.67      254.84     19.75 o
   2   1   7       28.97       28.35     12.60 <
   3   1   7      384.01      359.26     19.63 o
   4   1   7      149.82      129.44     15.88 o
   5   1   7      981.82     1007.85     32.10 o
   6   1   7       12.31        7.10      9.19 <
   7   1   7       69.16       56.10     19.98 <
  -3   2   7      131.75      128.59     23.39 o
  -2   2   7      280.12      266.71     20.04 o
  -1   2   7       91.30       70.56     17.79 o
   0   2   7      394.78      402.33     22.87 o
   1   2   7      143.00      133.78     17.47 o
   2   2   7       93.26       95.07     14.28 o
   3   2   7       89.31       82.93     14.46 o
   4   2   7      104.77       92.84     15.50 o
   5   2   7     1003.68     1034.85     26.30 o
   6   2   7      162.47      146.90     19.64 o
   7   2   7      141.43      134.98     23.07 o
  -3   3   7       21.19       17.12     13.46 <
  -2   3   7      567.65      511.46     24.92 o
  -1   3   7      350.50      341.07     25.16 o
   0   3   7        0.51        4.97      8.30 <
   1   3   7       33.52       16.45     10.64 <
   2   3   7      410.09      384.44     20.49 o
   3   3   7     2302.27     2449.77     32.11 o
   4   3   7      118.63      109.58     15.82 o
   5   3   7       59.86       59.60     14.35 o
   6   3   7      161.38      137.88     23.13 o
   7   3   7       73.23       76.12     28.09 <
  -2   4   7        0.60        7.16     13.60 <
  -1   4   7        0.73       15.68     11.01 <
   0   4   7       10.02       11.42      8.33 <
   1   4   7      539.48      618.34     23.85 o
   2   4   7        9.42       12.92      9.28 <
   3   4   7        4.53        4.77      7.75 <
   4   4   7      209.88      199.91     21.92 o
   5   4   7        0.28        9.47     11.76 <
   6   4   7        0.57       14.40     14.19 <
   7   4   7      107.62      107.81     28.81 o
  -2   5   7        5.31        7.35     12.46 <
  -1   5   7      202.42      167.45     23.89 o
   0   5   7       13.98       11.36     11.35 <
   1   5   7       81.03       79.80     16.18 o
   2   5   7      254.56      271.96     21.08 o
   3   5   7      107.46       87.78     17.42 o
   4   5   7       12.84        9.81      9.74 <
   5   5   7       62.47       67.94     22.00 o
   6   5   7      207.71      192.07     28.81 o
  -1   6   7      195.32      156.94     21.90 o
   0   6   7      276.42      260.45     21.40 o
   1   6   7       38.52       36.05     12.75 <
   2   6   7       63.22       37.03     12.25 o
   3   6   7      118.32      132.52     23.59 o
   4   6   7      144.84      130.25     24.20 o
   5   6   7      304.63      255.96     28.75 o
   1   7   7        3.08        6.48     19.59 <
   2   7   7       35.20       27.70     20.36 <
   4   7   7      599.52      682.85     62.43 o
   0  -3   8       12.01       21.03     12.66 <
   1  -3   8        6.39        9.25     11.37 <
   2  -3   8        9.94       14.60     11.74 <
   3  -3   8        0.92        5.11     11.71 <
   4  -3   8      626.62      663.05     32.75 o
  -1  -2   8       42.22       35.00     14.16 <
   0  -2   8        8.50       12.01     10.99 <
   1  -2   8       10.97       10.51     10.71 <
   2  -2   8     1201.99     1236.50     26.07 o
   3  -2   8      170.58      189.21     23.92 o
   4  -2   8       14.79       16.70     11.68 <
   5  -2   8      118.01      109.70     24.82 o
  -2  -1   8        0.92       11.94     17.05 <
  -1  -1   8       18.53       29.07     14.23 <
   0  -1   8      420.24      438.95     24.56 o
   1  -1   8       37.59       30.78     12.38 <
   2  -1   8        0.49        4.51      7.84 <
   3  -1   8      709.68      738.96     27.42 o
   4  -1   8       13.37        8.48     12.27 <
   5  -1   8        7.15        4.54     12.71 <
   6  -1   8       84.93       88.19     26.17 o
  -2   0   8        0.61        3.93     13.29 <
  -1   0   8      206.57      196.45     23.12 o
   0   0   8      331.87      373.65     26.36 o
   1   0   8      601.65      636.37     27.20 o
   2   0   8      230.97      205.23     21.42 o
   3   0   8       28.76       12.21     11.06 <
   4   0   8      116.04       91.53     21.51 o
   5   0   8       45.58       31.75     16.40 <
   6   0   8      283.12      261.91     30.33 o
  -2   1   8      130.13      128.37     23.53 o
  -1   1   8      161.89      158.79     22.99 o
   0   1   8        1.98        1.31      8.62 <
   1   1   8      109.90       92.95     19.08 o
   2   1   8      191.77      185.00     19.27 o
   3   1   8      174.86      155.21     21.59 o
   4   1   8      396.34      396.67     23.50 o
   5   1   8      345.03      297.71     26.23 o
   6   1   8       99.55       98.87     22.79 o
  -2   2   8       96.23       72.97     23.84 o
  -1   2   8       18.99       16.77     11.97 <
   0   2   8       10.05       11.51     11.05 <
   1   2   8      189.48      149.67     19.68 o
   2   2   8      797.64      850.77     28.28 o
   3   2   8      504.52      471.05     21.74 o
   4   2   8       29.22       30.10     12.25 <
   5   2   8      110.15       88.62     16.54 o
   6   2   8        2.45        6.74     15.14 <
  -1   3   8       22.15       13.14     11.88 <
   0   3   8      233.07      241.46     26.24 o
   1   3   8      165.01      171.70     20.38 o
   2   3   8        4.59       12.02     10.62 <
   3   3   8      332.60      316.51     21.61 o
   4   3   8        7.88       12.53     11.40 <
   5   3   8      108.38       84.06     19.69 o
   6   3   8        0.95        7.21     14.84 <
  -1   4   8       54.06       30.95     15.63 <
   0   4   8      184.58      171.83     23.24 o
   1   4   8      860.94     1021.46     39.60 o
   2   4   8        1.79        6.20     10.12 <
   3   4   8        5.98        6.81      9.53 <
   4   4   8       38.37       24.63     12.39 <
   5   4   8       72.59       67.12     18.93 o
   6   4   8      301.63      287.87     24.77 o
   0   5   8       37.48       39.34     19.52 <
   1   5   8       32.06       21.29     14.02 <
   2   5   8       50.87       54.01     20.37 <
   3   5   8      181.15      165.44     22.02 o
   4   5   8      362.39      376.47     26.83 o
   5   5   8        1.67        6.47     15.92 <
   2   6   8        3.63        7.65     14.22 <
   3   6   8      176.73      204.39     33.78 o
   1  -1   9       36.77       30.56     17.98 <
   2  -1   9       28.61       14.35     12.18 <
   3  -1   9       14.06       16.93     14.67 <
   4  -1   9      187.69      186.70     31.46 o
   0   0   9       51.08       54.45     21.80 <
   1   0   9      192.96      180.84     24.68 o
   2   0   9       94.95       64.77     18.48 o
   3   0   9       32.73       21.24     14.66 <
   4   0   9       30.71       26.09     18.48 <
   0   1   9       18.47       15.47     17.03 <
   1   1   9       76.72       52.31     15.59 o
   2   1   9       20.86       18.91     11.47 <
   3   1   9      370.36      419.49     30.36 o
   4   1   9      135.38      105.14     23.27 o
   5   1   9        7.67        9.31     18.28 <
   0   2   9       12.95       17.53     16.51 <
   1   2   9       24.08       23.55     13.84 <
   2   2   9       30.57       39.22     16.86 <
   3   2   9        7.04        5.64     11.67 <
   4   2   9       89.49       69.04     19.10 o
   5   2   9      145.14      149.06     28.18 o
   1   3   9       59.19       45.73     22.65 <
   2   3   9       73.30       62.36     19.50 o
   3   3   9      107.90       83.39     18.62 o
   4   3   9       46.57       31.33     14.97 <
   2   4   9       77.07       54.82     24.81 <
   3   4   9      830.06      840.36     36.94 o
   4   4   9       12.78        9.22     13.06 <
